# Supplementary material for: Novel histone deacetylase inhibitors and embryo aggregation enhance cloned embryo development and ES cell derivation in pigs
Source: PLoS One. 2018 Sep 27;13(9):e0204588. doi: 10.1371/journal.pone.0204588 (PMC6160101; doi:10.1371/journal.pone.0204588)
Supplement: S1 Data — (XLSX) [file pone.0204588.s002.xlsx]

## Sheet: 14 treatment
	Rep	14 (uM)	total	cleave	%	Blastocyst	%
		0	18	17	94.4444	7	38.8889
		1	17	15	88.2353	8	47.0588
		2	17	15	88.2353	10	58.8235
		4	17	15	88.2353	3	17.6471
		0	18	15	83.3333	8	44.4444
		1	18	16	88.8889	9	50
		2	19	16	84.2105	11	57.8947
		4	19	17	89.4737	7	36.8421
		0	21	17	80.9524	7	33.3333
		1	21	18	85.7143	7	33.3333
		2	20	17	85	11	55
		4	20	17	85	8	40
		0	20	17	85	5	25
		1	20	18	90	9	45
		2	20	16	80	12	60
		4	21	18	85.7143	8	38.0952
	Rep	14 (uM)	total	cleave	%	Blastocyst	%
		0	77	66	85.7143	27	35.0649
		1	76	67	88.1579	33	43.4211
		2	76	64	84.2105	44	57.8947
		4	77	67	87.013	26	33.7662
	cleave	%	/100			asin					blasto	%	/100			asin
		94.4444	0.944444	1	1	1.2359						38.8889	0.388889	1	1	0.399425
		83.3333	0.833333	1	2	0.985111						44.4444	0.444444	1	2	0.460554
		80.9524	0.809524	1	3	0.943341						33.3333	0.333333	1	3	0.339837
		85	0.85	1	4	1.01599						25	0.25	1	4	0.25268
		88.2353	0.882353	2	1	1.08084						47.0588	0.470588	2	1	0.489957
		88.8889	0.888889	2	2	1.09491						50	0.5	2	2	0.523599
		85.7143	0.857143	2	3	1.0297						33.3333	0.333333	2	3	0.339837
		90	0.9	2	4	1.11977						45	0.45	2	4	0.466765
		88.2353	0.882353	3	1	1.08084						58.8235	0.588235	3	1	0.628875
		84.2105	0.842105	3	2	1.00118						57.8947	0.578947	3	2	0.617437
		85	0.85	3	3	1.01599						55	0.55	3	3	0.582364
		80	0.8	3	4	0.927295						60	0.6	3	4	0.643501
		88.2353	0.882353	4	1	1.08084						17.6471	0.176471	4	1	0.1774
		89.4737	0.894737	4	2	1.10784						36.8421	0.368421	4	2	0.37731
		85	0.85	4	3	1.01599						40	0.4	4	3	0.411517
		85.7143	0.857143	4	4	1.0297						38.0952	0.380952	4	4	0.390826

## Sheet: 79 treatment
	Rep	79 (uM)	total	cleave	%	Blastocyst	%	Total cell(X)	nucli	tunel
		0	20	19	95	5	25
		1	20	17	85	11	55
		2	20	18	90	12	60
		4	21	17	80.9524	8	38.0952
		0	14	13	92.8571	5	35.7143
		1	14	11	78.5714	9	64.2857
		2	15	13	86.6667	10	66.6667
		4	15	14	93.3333	6	40
		0	21	18	85.7143	13	61.9048
		1	21	19	90.4762	17	80.9524
		2	21	17	80.9524	15	71.4286
		4	21	17	80.9524	16	76.1905
		0	18	18	100	5	27.7778
		1	18	15	83.3333	3	16.6667
		2	19	18	94.7368	5	26.3158
		4	19	19	100	8	42.1053
	Rep	79 (uM)	total	cleave	%	Blastocyst	%
		0	73	68	93.1507	28	38.3562
		1	73	62	84.9315	40	54.7945
		2	75	66	88	42	56
		4	76	67	88.1579	38	50
	cleave	%	/100			asin					blasto	%	/100			asin
		95	0.95	1	1	1.25324						25	0.25	1	1	0.25268
		92.8571	0.928571	1	2	1.19055						35.7143	0.357143	1	2	0.365207
		85.7143	0.857143	1	3	1.0297						61.9048	0.619048	1	3	0.667529
		100	1	1	4	1.5708						27.7778	0.277778	1	4	0.28148
		85	0.85	2	1	1.01599						55	0.55	2	1	0.582364
		78.5714	0.785714	2	2	0.90385						64.2857	0.642857	2	2	0.698222
		90.4762	0.904762	2	3	1.13082						80.9524	0.809524	2	3	0.943341
		83.3333	0.833333	2	4	0.985111						16.6667	0.166667	2	4	0.167448
		90	0.9	3	1	1.11977						60	0.6	3	1	0.643501
		86.6667	0.866667	3	2	1.04848						66.6667	0.666667	3	2	0.729728
		80.9524	0.809524	3	3	0.943341						71.4286	0.714286	3	3	0.795603
		94.7368	0.947368	3	4	1.24491						26.3158	0.263158	3	4	0.266294
		80.9524	0.809524	4	1	0.943341						38.0952	0.380952	4	1	0.390826
		93.3333	0.933333	4	2	1.20359						40	0.4	4	2	0.411517
		80.9524	0.809524	4	3	0.943341						76.1905	0.761905	4	3	0.866249
		100	1	4	4	1.5708						42.1053	0.421053	4	4	0.434606

## Sheet: Histone acetylation
				Tr
2cells	r	contol		14		79				tr					tr
		h3l9	h3	h3l9	h3	h3l9	h3		c	14	79			Control	HDACi-14	HDACi-79
	1	20.28	41.59	36.53	60.51	39.57	58.82		0.487617	0.603702	0.67273		2-cell	0.433512	0.628991	0.663154
	2	17.98	45.99	38.1	63.63	40.12	60.32		0.390955	0.598774	0.665119		4-cell	0.276754	0.363932	0.370827
	3	22.85	52.53	43.36	66.46	38.24	55.32		0.43499	0.652423	0.691251		Blastocyst	0.452755	0.472262	0.460463
	4	20.28	48.23	29.9	45.23	42.53	68.21		0.420485	0.661066	0.623516
								sum	0.433512	0.628991	0.663154
				Tr
4cells	r	contol		14		79				tr
		h3l9	h3	h3l9	h3	h3l9	h3		c	14	79
	1	13.87	50.63	16.88	48.51	18.54	55.4		0.273948	0.347969	0.334657
	2	15.32	43.64	13.9	43	16.75	47.34		0.351054	0.323256	0.353823
	3	13.22	52.9	18.47	44.56	20.41	53.72		0.249905	0.414497	0.379933
	4	10.54	45.41	20.18	54.54	19.33	46.59		0.232107	0.370004	0.414896
								sum	0.276754	0.363932	0.370827
				Tr
blastocyst	r	contol		14		79				tr
		h3l9	h3	h3l9	h3	h3l9	h3		c	14	79
	1	26.68	57.7	26.54	55.64	27.78	60.32		0.462392	0.476995	0.460544
	2	20.39	52.84	23.76	48.94	23.34	57.43		0.385882	0.485492	0.406408
	3	21.4	47.77	22.12	51.46	23.65	48.95		0.44798	0.429848	0.483146
	4	25.45	49.44	28.69	57.76	27.43	55.78		0.514765	0.496711	0.491753
								sum	0.452755	0.472262	0.460463
		2cell				4cell				blastocyst
	1	1	0.487617		1	1	0.273948		1	1	0.462392			SEM
	1	2	0.390955		1	2	0.351054		1	2	0.385882				c	14	79
	1	3	0.43499		1	3	0.249905		1	3	0.44798			2cell	0.0404574	0.0323028	0.0286136
	1	4	0.420485		1	4	0.232107		1	4	0.514765			4cell	0.0524167	0.038743	0.0347485
	2	1	0.603702		2	1	0.347969		2	1	0.476995			blastocyst	0.0530188	0.0294057	0.0383648
	2	2	0.598774		2	2	0.323256		2	2	0.485492
	2	3	0.652423		2	3	0.414497		2	3	0.429848
	2	4	0.661066		2	4	0.370004		2	4	0.496711
	3	1	0.67273		3	1	0.334657		3	1	0.460544
	3	2	0.665119		3	2	0.353823		3	2	0.406408
	3	3	0.691251		3	3	0.379933		3	3	0.483146
	3	4	0.623516		3	4	0.414896		3	4	0.491753
